# Supplementary material for: Experimental and Theoretical Biological Probing of Schiff Bases as Esterase Inhibitors: Structural, Spectral and Molecular Insights
Source: Molecules. 2023 Jul 28;28(15):5703. doi: 10.3390/molecules28155703 (PMC10419919; doi:10.3390/molecules28155703)
Supplement: Supplementary file 1 [file molecules-28-05703-s001.zip]

Archive with 1 entries (1 files):
- molecules-2494342-supplementary.pdf
